# Supplementary material for: Effects of oral health-related quality of life on total mortality: a prospective cohort study
Source: BMC Oral Health. 2023 Oct 3;23:708. doi: 10.1186/s12903-023-03451-8 (PMC10548558; doi:10.1186/s12903-023-03451-8)
Supplement: Supplementary file 1 — Additional file 1. Baseline characteristics of male participants by GOHAI score quartile. [file 12903_2023_3451_MOESM1_ESM.xlsx]

## Sheet: Additional File 1
	Additional File 1: Baseline characteristics of male participants by GOHAI score quartile
	Baseline characteristics	GOHAI score quartile
		Q1 (≤51.6)	Q2 (51.7-56.7)	Q3 (56.8-59.9)	Q4 (60.0)	p
	Number of participantsa	2297	2270	2297	2347
	Age (years, mean ± SD)	56.4 ± 12.9	52.4 ± 11.7	50.8 ± 11.2	49.9 ± 11.0	<0.001**
	History of systemic diseases, %b	11.9	6.8	5.8	6.5	<0.001**
	Current smoker (%)	33.2	29.5	29.1	26.3	<0.001**
	Current drinker (%)	71.4	74.3	76	77	<0.001**
	Number of missing teeth (mean ± SD)	6.1 ± 7.8	3.1 ± 5.8	2.1 ± 4.4	1.7 ± 4.1	<0.001**
	Sleeping time (mean, hour)	6.9	6.8	6.9	6.9	0.31
	Vigorous physical activity (%)c	20.8	24.4	25.5	28.1	<0.001**
	Medication use (with use, %)d	28	23.1	20.8	18.7	<0.001**
	Sleeping pills use (with use, %)e	6.3	3.8	2.1	2.6	<0.001**
	Diabetes drug use (with use, %)f	6.7	4.9	3.8	3.5	<0.001**
	GHQ score (≥ 4 points, %)g	35.5	27.3	22.8	18.2	<0.001**
	GOHAI General Oral Health Assessment Index, SD standard deviation
	a Surveyed in 20 of the 46 prefectures of the Japanese Dental Association
	b History of systemic diseases: Cancer, myocardial infarction, and stroke
	c Vigorous physical activity (%): Jogging, mountain biking, tennis, squash, swimming, rap dance, and aerobics as examples
	d Drugs for hypertension, hypercholesterolemia, or gout or hyperuricemia
	e Drugs for sleeping (at least once a week)
	f Drugs for diabetes (oral medication or insulin self-injection)
	g GHQ score: The General Health Questionnaire-12 (GHQ-12)
	*p <0.05; **p < 0.001
