# Supplementary material for: Effects of oral health-related quality of life on total mortality: a prospective cohort study
Source: BMC Oral Health. 2023 Oct 3;23:708. doi: 10.1186/s12903-023-03451-8 (PMC10548558; doi:10.1186/s12903-023-03451-8)
Supplement: Supplementary file 2 — Additional file 2. Baseline characteristics of female participants by GOHAI score quartile. [file 12903_2023_3451_MOESM2_ESM.xlsx]

## Sheet: Additional File 2
	Additional File 2: Baseline characteristics of female participants by GOHAI score quartile
	Baseline characteristics	GOHAI score quartile
		Q1 (≤51.6)	Q2 (51.7-56.7)	Q3 (56.8-59.9)	Q4 (60.0)	p
	Number of participantsa	194	246	237	226
	Age (years, mean ± SD)	58.9 ± 14.6	51.1 ± 12.7	52.1 ± 12.3	49.4 ± 11.8	<0.001**
	History of systemic diseases, %b	10.3	6.5	6.3	6.6	0.35
	Current smoker (%)	10.1	11.8	14.4	11.6	0.57
	Current drinker (%)	42.2	46.1	55.1	41.3	<0.05*
	Number of missing teeth (mean ± SD)	7.3 ± 8.9	3.1 ± 6.0	2.9 ± 5.1	2.2 ± 4.6	<0.001**
	Sleeping time (mean, hour)	6.7	6.7	6.6	6.6	0.77
	Vigorous physical activity (%)c	9.8	20.8	22.9	20	<0.05*
	Medication use (with use, %)d	24.2	15.4	14.8	13.7	<0.05*
	Sleeping pills use (with use, %)e	6.2	5.7	4.2	2.2	0.18
	Diabetes drug use (with use, %)f	3.6	0.8	0	0.9	<0.05*
	GHQ score (≥ 4 points, %)g	38.3	30	23.3	17.3	<0.001**
	GOHAI General Oral Health Assessment Index, SD standard deviation
	a Surveyed in 20 of the 46 prefectures of the Japanese Dental Association
	b History of systemic diseases: Cancer, myocardial infarction, and stroke
	c Vigorous physical activity (%): Jogging, mountain biking, tennis, squash, swimming, rap dance, and aerobics as examples
	d Drugs for hypertension, hypercholesterolemia, or gout or hyperuricemia
	e Drugs for sleeping (at least once a week)
	f Drugs for diabetes (oral medication or insulin self-injection)
	g GHQ score: The General Health Questionnaire-12 (GHQ-12)
	*p <0.05; **p < 0.001
