# Supplementary material for: Effects of oral health-related quality of life on total mortality: a prospective cohort study
Source: BMC Oral Health. 2023 Oct 3;23:708. doi: 10.1186/s12903-023-03451-8 (PMC10548558; doi:10.1186/s12903-023-03451-8)
Supplement: Supplementary file 3 — Additional file 3. Total mortality aHRs based on male sex, according to the GOHAI score quartile encompassing General Health of HQOL data. [file 12903_2023_3451_MOESM3_ESM.xlsx]

## Sheet: Additional File 3
	Additional File 3: Total mortality aHRs based on male sex, according to the GOHAI score quartile encompassing General Health of HQOL data
				Age-and sex-adjusted		Multivariate-adjusted model 1		Multivariate-adjusted model 2
	GOHAI score quartile by sex	n (%)	Death (%)	aHR a	95% CI	aHR b	95% CI	aHR c	95% CI
	Male sex
	Q4	2122 (27.3)	41 (13.5)	1		1		1
	Q3	1595 (20.5)	54 (17.8)	1	0.64 - 1.58	0.93	0.56 - 1.57	0.93	0.56 - 1.57
	Q2	1998 (25.7)	72 (23.7)	1.41	0.96 - 2.07	1.27	0.82 - 1.97	1.26	0.81 - 1.95
	Q1	2058 (26.5)	137 (45.1)	1.92	1.35 - 2.72	1.54	1.03 - 2.31	1.48	0.98 - 2.24
	Total	7773	304	p for trend = < 0.001**		p for trend = 0.01*		p for trend = 0.02*
	aHR adjusted hazard ratio, GOHAI General Oral Health Assessment Index, CI confidence interval
	a Adjusted for age and sex
	b Adjusted for continuous (age, sex, and sleeping time, General Health total score of the SF-36) and categorical variables (medication use status [with use], sleeping pills use [with use], and diabetes drug use [with use], GHQ score [≥ 4 points], history of systemic disease [with history], vigorous physical activity [yes], smoking status [never, former, or current], and drinking status [never, fo…
	c Adjusted for continuous (age, sex, number of missing teeth, and sleeping time, General Health total score of the SF-36) and categorical variables (medication use status [with use], sleeping pills use [with use], diabetes drug use [with use], GHQ score [≥ 4 points], history of systemic disease [with history], vigorous physical activity [yes], smoking status [never, former, or current], and drink…
	*p <0.05; **p < 0.001
