# Supplementary material for: Effects of oral health-related quality of life on total mortality: a prospective cohort study
Source: BMC Oral Health. 2023 Oct 3;23:708. doi: 10.1186/s12903-023-03451-8 (PMC10548558; doi:10.1186/s12903-023-03451-8)
Supplement: Supplementary file 4 — Additional file 4. Total mortality aHRs based on female sex, according to the GOHAI score quartile encompassing General Health of the HQOL data. [file 12903_2023_3451_MOESM4_ESM.xlsx]

## Sheet: Additional File 4
	Additional File 4: Total mortality aHRs based on female sex, according to the GOHAI score quartile encompassing General Health of the HQOL data
				Age-and sex-adjusted		Multivariate-adjusted model 1		Multivariate-adjusted model 2
	GOHAI score quartile by sex	n (%)	Death (%)	aHR a	95% CI	aHR b	95% CI	aHR c	95% CI
	Female sex
	Q4	205 (26.0)	4 (19.0)	1		1		1
	Q3	151 (19.1)	4 (19.0)	0.94	0.21 - 4.23	2.53	0.37 - 17.53	2.5	0.36 - 17.52
	Q2	241 (30.5)	5 (23.8)	0.72	0.19 - 2.67	1.08	0.13 - 8.81	1.05	0.13 - 8.66
	Q1	192 (24.3)	8 (38.1)	0.92	0.28 - 3.02	1.49	0.25 - 9.01	1.17	0.18 - 7.68
	Total	789	21	p for trend = 0.88		p for trend = 0.92		p for trend = 0.88
	aHR adjusted hazard ratio, GOHAI General Oral Health Assessment Index, CI confidence interval
	a Adjusted for age and sex
	b Adjusted for continuous (age, sex, and sleeping time, General Health total score of the SF-36) and categorical variables (medication use status [with use], sleeping pills use [with use], diabetes drug use [with use], GHQ score [≥ 4 points], history of systemic disease [with history], vigorous physical activity [yes], smoking status [never, former, or current], and drinking status [never, former…
	c Adjusted for continuous (age, sex, number of missing teeth, and sleeping time, General Health total score of the SF-36) and categorical variables (medication use status [with use], sleeping pills use [with use], diabetes drug use [with use], GHQ score [≥ 4 points], history of systemic disease [with history], vigorous physical activity [yes], smoking status [never, former, or current], and drink…
	*p <0.05; **p < 0.001
